# Supplementary material for: The structure of human motivation
Source: BMC Psychol. 2023 Oct 6;11:308. doi: 10.1186/s40359-023-01346-5 (PMC10557177; doi:10.1186/s40359-023-01346-5)
Supplement: Supplementary file 3 — Additional file 3: SM Table 8. Regression models: Image-based measures to predict subject characteristics: Full output. [file 40359_2023_1346_MOESM3_ESM.zip]

Archive with 2 entries (2 files):
- Supplemental Material Table 8R5.docx
- Tables.8.31.2023R5.docx
