# Supplementary material for: The structure of human motivation
Source: BMC Psychol. 2023 Oct 6;11:308. doi: 10.1186/s40359-023-01346-5 (PMC10557177; doi:10.1186/s40359-023-01346-5)
Supplement: Supplementary file 4 — Additional file 4: SM Table 9. Confirmatory factor models for the four life domains: Full output. [file 40359_2023_1346_MOESM4_ESM.zip]

Archive with 2 entries (2 files):
- Table 9.1 CFA.life.domains.PositiveR5.docx
- Table 9.2 CFA.life.domains.NegativeR5.docx
