# Supplementary material for: The structure of human motivation
Source: BMC Psychol. 2023 Oct 6;11:308. doi: 10.1186/s40359-023-01346-5 (PMC10557177; doi:10.1186/s40359-023-01346-5)
Supplement: Supplementary file 5 — Additional file 5: SM Table 10. Confirmatory factor models for the three levels of attainment: Full output. [file 40359_2023_1346_MOESM5_ESM.zip]

Archive with 2 entries (2 files):
- Table 10.2.CFA.levels of attainment.negativeR5.docx
- Tables 10.1.CFA.levels of attainment.positiveR5.docx
