# Supplementary material for: The structure of human motivation
Source: BMC Psychol. 2023 Oct 6;11:308. doi: 10.1186/s40359-023-01346-5 (PMC10557177; doi:10.1186/s40359-023-01346-5)
Supplement: Supplementary file 6 — Additional file 6: SM Table 11. Confirmatory factor models for adjacent and antipodal life domains: Full output. [file 40359_2023_1346_MOESM6_ESM.zip]

Archive with 2 entries (2 files):
- Table 11.1 CFA.adjacencies and antipodes.positiveR5.docx
- Table 11.2 CFA.adjacencies and antipodes.negativeR5.docx
